# Supplementary material for: Local Microtubule and F-Actin Distributions Fully Constrain the Spatial Geometry of Drosophila Sensory Dendritic Arbors
Source: Int J Mol Sci. 2023 Apr 4;24(7):6741. doi: 10.3390/ijms24076741 (PMC10095360; doi:10.3390/ijms24076741)
Supplement: Supplementary file 1 [file ijms-24-06741-s001.zip]

Archive with 7 entries (5 files):
- ijms-2277650-supplementary/
- ijms-2277650-supplementary/Supplementary_Figures_and_Tables/
- ijms-2277650-supplementary/Supplementary_Figures_and_Tables/SF1.TIF
- ijms-2277650-supplementary/Supplementary_Figures_and_Tables/SF2.TIF
- ijms-2277650-supplementary/Supplementary_Figures_and_Tables/Supplementary_Figures_Tables_Legends.docx
- ijms-2277650-supplementary/Supplementary_Figures_and_Tables/Supplementary_Table_1_2.xlsx
- ijms-2277650-supplementary/Supplementary_Figures_and_Tables/~$pplementary_Figures_Tables_Legends.docx
