# Supplementary material for: Local Microtubule and F-Actin Distributions Fully Constrain the Spatial Geometry of Drosophila Sensory Dendritic Arbors
Source: Int J Mol Sci. 2023 Apr 4;24(7):6741. doi: 10.3390/ijms24076741 (PMC10095360; doi:10.3390/ijms24076741)
Supplement: Supplementary file 1 [file ijms-24-06741-s001.zip › ijms-2277650-supplementary/Supplementary_Figures_and_Tables/Supplementary_Table_1_2.xlsx]

## Sheet: ST1
	Real			Simulated
Neuron Groups	Real Correlation: Branch Order v Local Branch Angle	Average Length Internal Branch	Average Length Terminal Branch	Correlation: Branch Order v Local Branch Angle	Average Length Internal Branch	Average Length Terminal Branch
C1-ddaE-WT	0.7685	25.304 ± 4.0792	41.8353 ± 8.0776	0.6851	25.304 ± 4.0792	40.843 ± 38.823
C1-vpda-WT	0	16.8106 ± 2.3856	38.4503 ± 6.6273	0	16.7161 ± 2.3043	37.645 ± 25.791
C1-vpda-mts-IR	0	13.0124 ± 3.0584	18.6397 ± 7.6808	0	12.821 ± 3.024	16.798 ± 18.908
C1-vpda-mts-OE	0.0149	21.7713 ± 6.0358	27.0509 ± 6.231	-0.0159	21.2947 ± 5.9095	27.63 ± 19.887
C4_WT	0.1971	15.3082 ± 1.0214	12.908 ± 1.2872	0.7701	15.3161 ± 1.0387	12.894 ± 12.299
C4_bdwf-IR	0	14.7558 ± 1.4115	13.1795 ± 1.637	0	14.7096 ± 1.4932	13.194 ± 17.616
C4_form3-OE	0.3811	16.374 ± 1.2232	17.9999 ± 0.7489	0.2966	16.3273 ± 1.2505	18.025 ± 17.895
C4_mts-IR	0	12.1336 ± 3.2825	10.5216 ± 1.8877	0	12.1157 ± 3.2863	10.229 ± 12.684
C4_mts-OE	0.8161	16.1378 ± 3.1174	15.0625 ± 3.4623	0	16.1886 ± 3.2052	14.909 ± 19.196
C4_cut_IR	0.1885	26.3708 ± 8.1164	22.0407 ± 7.0371	0.5783	26.1135 ± 8.0559	18.364 ± 19.853
C4_RpL4-IR	0	24.4916 ± 3.4123	19.2212 ± 3.1234	0	24.3856 ± 3.4626	18.592 ± 28.752
C4_RpL17-IR	0	20.7801 ± 4.6359	15.5834 ± 2.8104	0	20.7543 ± 4.6215	15.133 ± 19.521
C4_RpL22-IR	0.4652	20.447 ± 4.0613	16.6708 ± 1.9556	0.923	20.3952 ± 4.0367	16.419 ± 16.179
C4_RpL31-IR	0	20.1247 ± 1.7937	15.9041 ± 2.5897	0	20.0966 ± 1.7724	15.502 ± 20.092
C4_RpL35A-IR	0.2967	20.305 ± 3.5671	16.1722 ± 3.9114	0.7844	20.2915 ± 3.5558	14.872 ± 18.467
C4_RpS10b-IR	-0.3189	16.8636 ± 1.9703	15.6976 ± 1.248	0.7756	16.8888 ± 1.9551	15.734 ± 23.447
C4_RpS24-IR	0.4471	15.1314 ± 1.5511	15.5865 ± 2.3732	0.8191	15.1092 ± 1.5781	15.139 ± 16.001

## Sheet: ST2
		Neuron Groups	Local vs Remote	Daugh1 Angle v Daugh2 Angle	Tilt vs Maximal Angle
		C1-ddaE-WT	0.8694	-0.397	0.8782
		C1-vpda-WT	0.7891	-0.485	0.9418
		C1-vpda-mts-IR	0.8668	-0.5559	0.9474
		C1-vpda-mts-OE	0.7697	-0.5028	0.9433
		C4_WT	0.8752	-0.5284	0.9427
		C4_bdwf-IR	0.8481	-0.4846	0.9555
		C4_form3-OE	0.8618	-0.5787	0.948
		C4_mts-IR	0.8724	-0.3754	0.9417
		C4_mts-OE	0.8289	-0.2981	0.939
		C4_cut_IR	0.8723	-0.5546	0.9497
		C4_RpL4-IR	0.8798	-0.5339	0.9581
		C4_RpL17-IR	0.8483	-0.4659	0.9494
		C4_RpL22-IR	0.808	-0.4514	0.9531
		C4_RpL31-IR	0.8575	-0.442	0.9508
		C4_RpL35A-IR	0.8388	-0.463	0.961
		C4_RpS10b-IR	0.8196	-0.4188	0.9369
		C4_RpS24-IR	0.8449	-0.4548	0.9477
